# Supplementary material for: OptRAM: In-silico strain design via integrative regulatory-metabolic network modeling
Source: PLoS Comput Biol. 2019 Mar 8;15(3):e1006835. doi: 10.1371/journal.pcbi.1006835 (PMC6426274; doi:10.1371/journal.pcbi.1006835)
Supplement: S1 Table — (XLSX) [file pcbi.1006835.s001.xlsx]

## Sheet: DEG
TFC3
EFB1
MAK16
PRP45
POP5
MTW1
CDC19
CDC24
PTA1
RFA1
SEN34
CDC15
HTA2
UTP20
RRN6
POP8
RFT1
MCM2
LSM2
PET9
STU1
POL12
ERD2
PRE7
SEC17
AAR2
ILS1
CDC27
RPL32
BRN1
SFT2
PKC1
RER2
GPI18
HHF1
IPP1
SCO2
CDS1
CHS2
REB1
PRP6
TSC3
ORC2
ALG14
RPG1
SEC18
RFC5
POL30
TIM12/MRS5
EXO84
CMD1
ALG1
GRS1
TFC1
CKS1
MEC1
IRA1
MAK5
SUP45
SPP381
RIB7
RPB5
CNS1
AMN1
CDC28
POP7
RIM2
MED8
PGI1
TAF5
MCM7
AME1
DAD3
ARC40
ABD1
PRP5
ALG7
ENP1
DUT1
SRB6
TRS20
RIB5
POP4
TSC10
PGS1
NFS1
RRP7
PDI1
PBN1
SPB1
KRR1
HMLALPHA2
PGK1
RRP43
MATALPHA2
RSC6
CTR86
PWP2
RSA4
CDC39
HMRA2
MCD1
ATP16
RPT2
APC11
SLX5
NOP1
TSC13
CDC7
MPS1
ARP2
PRP9
DBP10
PRP11
FAD1
PSA1
USO1
TSR1
UBC9
COX9
SUB2
LUC7
SRP14
RPN6
SNU23
POL3
QRI1
NSE4
KIN28
RRP42
YFH1
CDC48
CDC53
SCM3
RPO21
BPL1
CCT4
COP1
RPN5
NOP14
RPC53
SAS10
CLB3
CDC9
CDC36
FAP7
NUS1
SEC31
HEM3
GLE1
NHP2
CWC2
SHR3
TIM22
CDC13
YPD1
YRB1
PSF1
DAD1
FAL1
SES1
KRS1
RSM10
HEM13
RPC11
HEM12
TPI1
DBF4
CDC34
MAK21
LCB2
RPS13
PDC2
STN1
SSS1
RRP1
SLU7
RLI1
PDS1
APC4
INO2
DOP1
TAF12
CTH1
SSY1
SEC1
SEC5
TAF10
CDC37
SEC7
SUP35
UBC1
SCC2
CDC1
CCT6
SLY1
RVB1
CAB5
SPC19
MSS4
GCD6
TCP1
HTB1
PCF11
COX20
HEM1
RTN1
PRP42
FMN1
SEC26
SNU56
PRP28
TRS23
CIA1
RRP45
NSE3
SRP101
BFR2
CFT1
GPI11
RSC3
SRB7
TFB1
UTP4
YCG1
SKP1
GPI8
FCF1
YDR341C
TRR1
SPC110
BCP1
TFC6
ESF1
KEI1
FRQ1
ARH1
YRA1
SAC7
UBA2
RPT3
NCB2
UTP5
RPB7
TRS120
RRP17
SYF1
RPN9
TIF35
GPI17
GPI19
UTP6
GUK1
TFB3
SPP41
TLG1
UGO1
TRS31
PRP3
SNM1
RIB3
SLD5
SEC20
LCD1
PSP1
SMT3
RBA50
CAB1
WBP1
MMS21
SNU13
MCM3
HYP2
UTR5
POL5
PCM1
PMI40
YND1
NUG1
SEC3
NTF2
PRE1
PRP22
BIM1
SPC25
RPN3
SRB4
PRO3
GCD11
ARB1
KRE29
SAH1
ISD11
FCY21
YOS1
UTP7
TSC11
PUP3
RTT105
MAM1
LSM4
RSP5
NSA2
LCP5
GLC7
GDI1
LSM5
SCC4
SPT15
COG3
BUR6
PAB1
CCA1
RAD3
BRR2
SPB4
SEC4
SMC1
CDC4
GNA1
SMX2
FRS2
EPL1
CAK1
MOB2
TUB2
YPT1
ACT1
SEC53
NIC96
YPI1
RPN11
SAD1
ECO1
CDC14
PTR3
SMC2
RSC8
KEG1
PRE4
RET2
RPN12
ERG26
PMA1
SCL1
PUF4
JAC1
STT3
RPL30
HEM2
RNA15
ALG13
RPT6
OLE1
DUO1
ALG2
MNP1
HSF1
MPS2
NBP35
NUP145
SPC105
SRM1
USE1
LSG1
RPL28
NSA1
TAF6
SLD3
CDC20
PRP43
NAB2
RPS2
CWC23
CEG1
SEC27
GPI10
TIP20
INO80
CDC43
CUP2
SUA5
ROK1
NUP49
ATG1
RPS26A
MCM6
SPT16
VRG4
SEC15
CSE1
GUS1
BRR6
SWC4
TFG2
SEC9
SNU71
THG1
ERV1
POP6
TAM41
TFC4
UFD1
ERG25
VHT1
SMD1
PRP38
TOM20
GCD2
UTP22
PRP31
VAS1
RRP46
ESP1
TEL2
NOP7
DAM1
SPT6
NUP57
COG2
UTP8
CBF2
ENP2
NAT2
PTI1
MTR3
YIP1
ERG1
OKP1
TYS1
TFG1
HIP1
SKI6
YPP1
ZPR1
GPI1
CRM1
LSC2
SDA1
BRF1
YGR251W
PUP2
MES1
FOL2
TAF1
CAB4
CWC22
PXR1
PAU12
RPS20
TIM10/MRS11
ERG11
SPO13
DED81
YHR020W
MYO1
MAS2
BRL1
BCD1
NCP1
MED6
RPP1
RRP3
DYS1
RRP4
TRM5
ERG7
NOP10
QNS1
KSP1
SAM35
STE12
IPI1
NAM8
RPF1
SFB3
BIG1
CDC12
ORC6
YHR122W
RPC10
IMP3
DNA2
CDC23
NMD3
SPC97
KOG1
GPI16
ERG9
UTP9
RIX1
CFD1
BET1
FAF1
RPB3
TIM44
IRR1
ULP2
MET30
NEO1
MMF1
SNP1
ARC15
YRB2
SEC6
RPN2
THS1
CAB2
YIL091C
SHQ1
MOB1
SEC24
NUP159
RHO3
STH1
TAO3
CCT2
SSL2
TID3
SLN1
MCM10
DJP1
PAN1
PRI1
DSN1
STS1
SQT1
RPR2
SEC11
PRE3
OST1
CYR1
CCT8
NOP9
RPC17
CCT3
MPS3
RRN7
RNR2
BET4
HCA4
KAR2
TAD2
NUP192
NSP1
MTR4
TIM54
NUP82
UTP18
PSF2
SMC3
NET1
ARP4
EXO70
TRL1
DPB11
GWT1
PHS1
PAM16
UTP10
CCT7
MTC1
GCD14
TIM17
SSY5
FAR1
TPK1
ERG20
RFA3
KRE9
CDC6
PRP21
MPP10
YJR003C
POL31
SUI2
YJR012C
GPI14
ILV3
ESS1
LSM8
URB2
NUP85
SSC1
TAH11
CDC8
CCT5
ARP3
YAE1
RFC2
NPA3
CDC11
FIP1
SFC1
NNF1
RPS5
YJR141W
AUR1
SFT1
PRP40
ARC19
URB1
SWD2
RAM2
MAK11
CDC16
URA6
TFA1
TTI1
UGP1
SPC42
PRI2
CSE4
ASK1
TOA2
MPE1
FBA1
DHR2
RRP14
CAB3
MIF2
YJU2
UTP11
HSL1
GFA1
SLD2
ABF1
SRP21
RRN3
HSK3
SDH3
RPC25
RPT1
GPM1
SRP102
MCD4
TPK3
EBP2
SNU114
RPL17A
FAS1
MTR2
HYM1
ACP1
SDS22
MIA40
YKT6
TOR2
LOS1
UBA1
PAP1
ECM9
RSC4
NTR2
RPC37
SPC34
KAE1
TFA2
LAS1
BET3
DRE2
TRZ1
RPF2
DAD2
PRP16
SFI1
ORC3
DRS1
SOF1
DPS1
GPI13
RIX7
GRC3
PRP19
COF1
NOC3
SSL1
NSE1
PAM18
RLP24
TEN1
GAT3
SDO1
SED5
RPL15A
RSC58
STU2
FCF2
REX2
FRS1
SPC3
RGR1
RPL10
BOS1
SMC4
GAA1
HRT3
YLR099W-A
ERG27
CDC45
SEN2
MDN1
CFT2
MSL5
CLF1
APC2
DIP2
YLR132C
RRN5
RMP1
SMD3
ACS2
MAS1
SEC10
RPS31
CBF5
EMG1
NMT1
PWP1
NOP56/SIK1
SEC13
TUB4
CDC123
CCC1
UTP13
IFH1
CDC42
YLR243W
YEF3
HSP60
YCS4
MCM5
SMD2
DBP9
YSH1
GCD7
YHC1
STT4
CDC25
CDC3
TAD3
SFH1
CWC24
SGD1
RPP0
KAP95
ILV5
ADE13
STP3
SEC61
AFG2
SFP1
UTP21
SPP382
SEN1
LSM3
SEC39
NBP1
GAB1
SPT5
TAF11
NSE5
YML6
NDC1
RRN11
PRP39
RSE1
TEM1
ORC1
ITT1
POB3
BET5
TUB1
RPM2
PRE8
UTP14
TAF13
SEC65
TAF8
PGA3
ERG13
RSC9
MSC1
ERO1
CDC5
TAF4
SEC59
TAP42
HOF1
ARP9
MCM1
NUP116
ERB1
SEN15
RNA14
MOT3
TVP18
PDS5
SEC14
UTP15
CTF13
MED11
FOL3
SPC24
ECM16
RRB1
ERG29
TIF34
SWP1
MSS11
CEP3
SPT21
YMR185W
VTI1
CIK1
ROT1
TOM40
ERG12
DML1
CEF1
TRS130
ERG8
TAF7
RRP5
RNA1
TAF9
RNT1
CUS1
TIF11
PRP24
RRN9
FCP1
GPI12
HSH155
HAS1
LCB1
LIP1
ATM1
PSE1
NIP1
PRE5
RLP7
LST8
SIS1
ARK1
YNL024C-A
SAM50
GPI15
BDP1
NOP2
GCD10
IMP4
TOP2
POL1
MET4
NOP15
DBP2
RPC19
DCP2
NAF1
SPC98
TOM22
KRE33
NAM9
YSF3
PGA2
RPC31
INN1
PGA1
CBK1
RPL42A
RIA1
APC1
RPS3
YNL181W
IPI3
KAR1
SRP1
RIO2
RAP1
POP1
SSU72
CSL4
NAR1
SUI1
CWC25
YNL247W
NRD1
FOL1
DSL1
YNL260C
ORC5
POL2
YIF1
PIK1
SEC2
POP3
SEC21
RFC3
MRPS18
KRI1
ZIM17
RFA2
YNL313C
PFS2
RPC34
PRP2
ACC1
TIM23
SEC12
ARC35
DBP6
MVD1
TRM112
NOG2
ESF2
RPB11
RCL1
DIS3
TSR4
MIM1
SMC5
PRE6
RPS15
RIB2
NUF2
BRX1
AVO1
RFC4
WRS1
TPT1
RPL18A
HRP1
RPL25
ALR1
HRT1
MED7
CDC33
NOP8
PSF3
DCP1
UTP23
HSP10
DBP5
RAT1
NOB1
SGT1
YOR060C
RPL3
CDC21
UFE1
RTS2
RKI1
NUP1
OST2
VAM3
TFC7
RPO31
RPT5
RIO1
PFY1
THI80
SPP2
SMP3
RPB2
PUP1
SME1
MTR10
GLN4
MED4
HEM15
LAS17
TOA1
DED1
NOC2
RET1
RPB10
RFC1
RPB8
WTM2
MGE1
KIN4
DFR1
ESA1
APC5
CLP1
SEC63
TRE2
CDC31
RPT4
GCD1
RPN8
YOR262W
FSF1
YTM1
HEM4
PLP2
YOR287C
RRS1
NOP58
HSH49
MYO2
SCD5
ALA1
KRE5
RPA43
RPA190
SOG2
PRT1
PRE10
MRS6
NDD1
NUD1
TFC8
RET3
TAF3
RRP12
SWI1
ULP1
ERG10
NOP4
TIM50
GCR1
GPI2
MOT1
SEN54
SEC16
NOG1
SEC62
IDI1
TFB2
SPC29
NAN1
TBF1
RPL5
GIP3
RPL33A
NOP53
PRP46
RAD53
CDC60
MEX67
SPT14
NAB3
TPK2
HRR25
TYW1
IPL1
SRP72
NIP7
BMS1
SAR1
CET1
FAS2
NSL1
RVB2
SUI3
IQG1
SRP68
YAH1
BBP1
DIM1
RPA135
TIF6
MCM4
CCL1
HTS1
ARP7
GLN1
TIP41
TIF5
TAH18
SEC8
TFB4
DIB1
ASA1
SUA7
SRP54
RDS3
PRE2
FHL1
COG4
YTH1
RPN7
RPC40
DBF20
MRD1
PIS1
CLB5
CTR1
YLH47
SPN1
RRP9
RRP15
NOC4
SGV1
ORC4
RHO1
NUT2
JIP5
DPB2
BET2
PRP4
AOS1
SEC23
SMX3
DPM1
PZF1
RPO26
RPC82

## Sheet: SGD
AAR2
AAT2
ABD1
ABD1
ABF1
ACC1
ACP1
ACS2
ACS2
ACT1
ADE13
ADK1
AFG2
AFG2
AIM26
ALA1
ALG1
ALG13
ALG13
ALG14
ALG14
ALG2
ALG7
ALR1
AME1
AME1
AOS1
APC1
APC11
APC11
APC11
APC2
APC2
APC4
APC5
ARB1
ARB1
ARC15
ARC19
ARC35
ARC40
ARH1
ARH1
ARP2
ARP2
ARP3
ARP3
ARP3
ARP4
ARP5
ARP7
ARP7
ARP9
ARP9
ASA1
ASK1
ATM1
ATP16
AUR1
AUR1
AUR1
AVO1
AVO1
BBP1
BBP1
BCD1
BCP1
BDP1
BDP1
BEM1
BET1
BET2
BET3
BET3
BET4
BET4
BET5
BET5
BFR2
BFR2
BIG1
BIR1
BIR1
BMS1
BOS1
BOS1
BPL1
BPL1
BRF1
BRF1
BRL1
BRL1
BRN1
BRN1
BRR2
BRR2
BRR6
BRX1
BUD26
BUD27
BUR6
BUR6
CAB1
CAB1
CAB2
CAB2
CAB3
CAB3
CAB4
CAB4
CAB5
CAB5
CAK1
CBF2
CBF5
CBF5
CBK1
CBK1
CCA1
CCL1
CCT2
CCT2
CCT3
CCT3
CCT4
CCT4
CCT5
CCT6
CCT6
CCT7
CCT8
CCT8
CDC1
CDC1
CDC11
CDC12
CDC123
CDC123
CDC13
CDC13
CDC14
CDC14
CDC15
CDC16
CDC19
CDC20
CDC21
CDC23
CDC24
CDC25
CDC27
CDC28
CDC3
CDC31
CDC33
CDC34
CDC34
CDC36
CDC37
CDC39
CDC4
CDC40
CDC42
CDC43
CDC45
CDC45
CDC48
CDC5
CDC5
CDC53
CDC53
CDC6
CDC60
CDC7
CDC8
CDC9
CDS1
CEF1
CEF1
CEG1
CEG1
CEP3
CET1
CET1
CFD1
CFD1
CFT1
CFT2
CGR1
CHC1
CHS2
CIA1
CIA2
CKS1
CKS1
CLF1
CLF1
CLF1
CLP1
CMD1
CMD1
CNM67
CNS1
COF1
COF1
COG2
COG3
COG4
COG4
COP1
CRM1
CSE1
CSE1
CSE4
CSE4
CSL4
CSL4
CTF13
CTK1
CTR86
CTR86
CUS1
CWC2
CWC22
CWC23
CWC24
CWC25
CYC8
CYR1
CYS3
CYS4
DAD1
DAD2
DAD2
DAD3
DAD4
DAD4
DAM1
DBF4
DBF4
DBP10
DBP10
DBP2
DBP5
DBP6
DBP6
DBP8
DBP9
DCP1
DCP2
DED1
DED81
DFR1
DHR2
DIB1
DIB1
DIM1
DIP2
DIP2
DIS3
DIS3
DML1
DNA2
DOP1
DOP1
DPB11
DPB2
DPB2
DPM1
DPS1
DPS1
DRE2
DRS1
DRS1
DSL1
DSN1
DUO1
DUT1
DYS1
EBP2
EBP2
ECM16
ECM9
ECO1
EFB1
EFB1
EFR3
EMG1
EMW1
EMW1
EMW1
ENP1
ENP2
EPL1
EPL1
EPL1
ERB1
ERD2
ERG1
ERG10
ERG11
ERG11
ERG12
ERG13
ERG20
ERG20
ERG24
ERG24
ERG25
ERG26
ERG27
ERG27
ERG29
ERG29
ERG7
ERG8
ERG9
ERO1
ERV1
ERV1
ESA1
ESF1
ESF2
ESF2
ESP1
ESS1
ESS1
EXO70
EXO84
EXO84
EXO84
FAD1
FAD1
FAF1
FAF1
FAL1
FAL1
FAL1
FAP7
FAS1
FAS2
FBA1
FCF1
FCF1
FCF2
FCF2
FCP1
FHL1
FIP1
FMN1
FMP27
FOL1
FOL2
FOL2
FOL3
FRQ1
FRS1
FRS2
FUN12
FUN12
FUR1
GAA1
GAA1
GAB1
GAB1
GCD1
GCD10
GCD11
GCD14
GCD14
GCD2
GCD2
GCD6
GCD7
GCD7
GCR1
GDI1
GFA1
GLC7
GLC7
GLC7
GLC7
GLE1
GLN1
GLN4
GNA1
GON7
GPI1
GPI10
GPI10
GPI11
GPI11
GPI12
GPI12
GPI13
GPI13
GPI14
GPI15
GPI15
GPI16
GPI17
GPI18
GPI18
GPI19
GPI19
GPI2
GPI2
GPI8
GPM1
GPN2
GPN3
GRC3
GRC3
GRS1
GSP1
GSP1
GUK1
GUP1
GUS1
GWT1
HAS1
HCA4
HEM1
HEM12
HEM13
HEM15
HEM2
HEM3
HEM4
HIP1
HKR1
HRP1
HRR25
HRT1
HRT1
HSF1
HSH155
HSH49
HSH49
HSK3
HSK3
HSP10
HSP60
HSP60
HTB1
HTS1
HYM1
HYP2
HYP2
IDI1
IDI1
IES6
IFH1
IFH1
ILS1
ILV3
ILV5
IMP3
IMP4
IMP4
INN1
INO80
IPA1
IPI1
IPI3
IPL1
IPP1
IPP1
IQG1
IRA1
IRR1
ISD11
ISD11
JAC1
JIP5
KAE1
KAP95
KAR1
KAR1
KAR2
KEG1
KEI1
KEI1
KIN28
KIN28
KOG1
KOG1
KRE28
KRE29
KRE33
KRE5
KRE9
KRI1
KRI1
KRI1
KRI1
KRR1
KRS1
KSH1
KSH1
LAS1
LAS1
LAS17
LCB1
LCB1
LCB2
LCB2
LCD1
LCD1
LCD1
LCP5
LEA1
LIP1
LSG1
LSM2
LSM2
LSM3
LSM3
LSM4
LSM4
LSM5
LSM5
LSM6
LSM7
LSM8
LSM8
LST8
LST8
LTO1
LTO1
LTO1
LUC7
MAK11
MAK16
MAK21
MAK5
MAK5
MAK5
MAS1
MAS2
MCD1
MCD1
MCD4
MCD4
MCM1
MCM1
MCM10
MCM10
MCM2
MCM22
MCM3
MCM4
MCM5
MCM6
MCM7
MDM1
MDN1
MEC1
MED11
MED4
MED6
MED7
MED8
MED8
MES1
MET30
MET30
MET4
MEX67
MGE1
MGE1
MIA40
MIA40
MIF2
MIF2
MIM1
MIM2
MLC1
MMF1
MMS21
MNP1
MNP1
MOB1
MOB1
MOB2
MOT1
MPE1
MPE1
MPP10
MPP10
MPS1
MPS1
MPS2
MPS3
MPS3
MRD1
MRD1
MRPS18
MRS6
MRS6
MRS6
MRS6
MSL5
MSL5
MSS4
MSS4
MTO1
MTR10
MTR2
MTR3
MTR3
MTR4
MTW1
MVD1
MYO1
MYO1
MYO2
MYO2
NAB2
NAB2
NAB3
NAB3
NAF1
NAF1
NAM9
NAN1
NAR1
NAR1
NAT2
NBL1
NBP1
NBP1
NBP1
NBP35
NBP35
NCB2
NCB2
NCP1
NDC1
NDC80
NDD1
NDD1
NEO1
NET1
NFS1
NHP2
NHP2
NIC96
NIC96
NIP1
NIP7
NMD3
NMD3
NMT1
NMT1
NNF1
NOB1
NOC2
NOC3
NOC4
NOG1
NOG2
NOP1
NOP1
NOP10
NOP14
NOP14
NOP15
NOP15
NOP19
NOP2
NOP4
NOP53
NOP53
NOP56
NOP56
NOP58
NOP58
NOP7
NOP8
NOP8
NOP9
NOP9
NPA3
NPL3
NPL6
NRD1
NRD1
NSA1
NSA2
NSE1
NSE3
NSE4
NSE5
NSE5
NSL1
NSP1
NSP1
NTF2
NTR2
NTR2
NTR2
NUD1
NUF2
NUG1
NUG1
NUP1
NUP1
NUP116
NUP145
NUP159
NUP159
NUP159
NUP192
NUP49
NUP49
NUP57
NUP57
NUP82
NUP82
NUP85
NUR1
NUS1
NUS1
NUT2
NUT2
OKP1
OKP1
OLE1
ORC1
ORC2
ORC2
ORC3
ORC3
ORC4
ORC5
ORC5
ORC6
ORC6
OST1
OST1
OST2
OST4
PAB1
PAB1
PAM16
PAM16
PAM16
PAM18
PAM18
PAM18
PAM18
PAN1
PAP1
PBN1
PBR1
PCF11
PCF11
PCM1
PDC2
PDC2
PDI1
PDS1
PDS5
PEP12
PEP7
PET9
PEX32
PFS2
PFS2
PFS2
PFY1
PFY1
PFY1
PGA1
PGA1
PGA2
PGA3
PGI1
PGK1
PGS1
PHO88
PHO90
PHS1
PIK1
PIK1
PIK1
PIS1
PIS1
PKC1
PKC1
PKH2
PLC1
PLC1
PLP2
PLP2
PMA1
PMI40
POB3
POL1
POL1
POL12
POL12
POL2
POL3
POL30
POL31
POL31
POL5
POL5
POP1
POP1
POP2
POP3
POP3
POP4
POP5
POP5
POP5
POP6
POP6
POP7
POP7
POP8
POP8
PRE1
PRE1
PRE10
PRE2
PRE2
PRE2
PRE3
PRE4
PRE5
PRE6
PRE7
PRE8
PRI1
PRI1
PRI2
PRI2
PRO3
PRP11
PRP16
PRP16
PRP19
PRP19
PRP2
PRP21
PRP22
PRP24
PRP28
PRP28
PRP3
PRP31
PRP38
PRP39
PRP4
PRP40
PRP42
PRP43
PRP45
PRP45
PRP46
PRP46
PRP5
PRP6
PRP6
PRP8
PRP9
PRP9
PRT1
PSA1
PSE1
PSF1
PSF1
PSF1
PSF1
PSF2
PSF3
PTA1
PTI1
PTI1
PTR3
PUP1
PUP2
PUP3
PWP1
PWP2
PXR1
PXR1
PZF1
PZF1
QNS1
QNS1
QRI1
RAD3
RAD53
RAM2
RAP1
RAT1
RAT1
RBA50
RCL1
RCL1
RDS3
REB1
RER2
RET1
RET2
RET2
RET3
RET3
RFA1
RFA2
RFA3
RFC1
RFC2
RFC3
RFC4
RFC5
RFT1
RGR1
RHO1
RHO3
RHO3
RIA1
RIB2
RIB3
RIB5
RIB7
RIM2
RIO1
RIO1
RIO2
RIX1
RIX7
RKI1
RKI1
RLI1
RLP24
RLP7
RLP7
RMP1
RMP1
RNA1
RNA14
RNA15
RNR1
RNR2
RNT1
ROK1
ROK1
ROM2
ROT1
ROT1
ROT1
ROT1
RPA135
RPA135
RPA190
RPA190
RPA43
RPA43
RPB10
RPB10
RPB11
RPB11
RPB2
RPB2
RPB3
RPB3
RPB5
RPB5
RPB7
RPB7
RPB8
RPB8
RPC10
RPC10
RPC11
RPC11
RPC17
RPC17
RPC17
RPC19
RPC19
RPC25
RPC25
RPC31
RPC31
RPC31
RPC34
RPC34
RPC37
RPC37
RPC40
RPC40
RPC53
RPC53
RPC82
RPC82
RPF1
RPF1
RPF2
RPF2
RPF2
RPG1
RPG1
RPL10
RPL10
RPL15A
RPL15A
RPL17A
RPL18A
RPL18A
RPL25
RPL25
RPL28
RPL28
RPL3
RPL3
RPL30
RPL30
RPL32
RPL32
RPL33A
RPL42A
RPL42A
RPL5
RPL5
RPM2
RPM2
RPN1
RPN11
RPN12
RPN12
RPN2
RPN3
RPN5
RPN6
RPN7
RPN8
RPN9
RPO21
RPO26
RPO26
RPO26
RPO26
RPO31
RPO31
RPP0
RPP0
RPP1
RPR2
RPR2
RPS10A
RPS13
RPS13
RPS15
RPS15
RPS2
RPS2
RPS20
RPS20
RPS28A
RPS3
RPS3
RPS3
RPS30B
RPS31
RPS31
RPS5
RPS5
RPT1
RPT1
RPT2
RPT3
RPT4
RPT5
RPT5
RPT6
RRB1
RRN11
RRN3
RRN5
RRN6
RRN7
RRN9
RRP1
RRP12
RRP14
RRP15
RRP17
RRP3
RRP36
RRP4
RRP4
RRP42
RRP43
RRP45
RRP46
RRP5
RRP5
RRP7
RRP7
RRP9
RRS1
RRS1
RSA4
RSA4
RSC3
RSC4
RSC4
RSC58
RSC6
RSC6
RSC8
RSC8
RSC9
RSE1
RSM10
RSP5
RTP1
RTS2
RTT105
RVB1
RVB1
RVB1
RVB1
RVB2
RVB2
RVB2
SAD1
SAH1
SAM35
SAM35
SAM50
SAM50
SAR1
SAS10
SAS10
SBH2
SCC2
SCC4
SCD5
SCD5
SCL1
SCM3
SDA1
SDA1
SDH3
SDO1
SDS22
SEC1
SEC10
SEC11
SEC12
SEC13
SEC13
SEC14
SEC14
SEC14
SEC15
SEC16
SEC17
SEC17
SEC18
SEC2
SEC20
SEC21
SEC23
SEC24
SEC24
SEC26
SEC26
SEC27
SEC27
SEC3
SEC31
SEC39
SEC4
SEC5
SEC53
SEC53
SEC59
SEC59
SEC6
SEC61
SEC61
SEC62
SEC63
SEC63
SEC65
SEC7
SEC8
SEC9
SEC9
SED5
SEN1
SEN15
SEN15
SEN2
SEN2
SEN34
SEN34
SEN54
SEN54
SES1
SFH1
SFI1
SFI1
SFT1
SGD1
SGT1
SGT1
SGV1
SGV1
SHP1
SHQ1
SHR3
SIS1
SKI6
SKI6
SKI7
SKI8
SKP1
SKP1
SKP1
SKP1
SLA2
SLD2
SLD2
SLD3
SLD5
SLD7
SLN1
SLN1
SLU7
SLY1
SLY1
SMC1
SMC2
SMC2
SMC2
SMC3
SMC4
SMC4
SMC5
SMD1
SMD1
SMD2
SMD3
SME1
SME1
SMP3
SMT3
SMX2
SMX3
SNM1
SNM1
SNP1
SNR128
SNR14
SNR30
SNT309
SNU114
SNU114
SNU13
SNU13
SNU23
SNU23
SNU23
SNU56
SNU71
SOF1
SOF1
SOG2
SPB1
SPB1
SPB1
SPB4
SPC105
SPC105
SPC110
SPC19
SPC24
SPC25
SPC29
SPC3
SPC34
SPC42
SPC97
SPC98
SPN1
SPN1
SPP2
SPP381
SPP382
SPP382
SPP41
SPP41
SPT14
SPT15
SPT16
SPT5
SPT5
SPT6
SPT6
SQT1
SRB4
SRB6
SRB7
SRM1
SRP1
SRP101
SRP101
SRP102
SRP102
SRP102
SRP14
SRP14
SRP21
SRP21
SRP54
SRP54
SRP68
SRP68
SRP72
SRP72
SRV2
SSC1
SSC1
SSL1
SSL1
SSL2
SSS1
SSS1
SSU72
SSY1
SSY5
STH1
STH1
STH1
STN1
STN1
STS1
STT3
STT4
STT4
STT4
STT4
STU1
STU2
STU2
SUA5
SUA7
SUA7
SUB2
SUB2
SUI1
SUI2
SUI2
SUI3
SUI3
SUP35
SUP45
SUP61
SWC4
SWC4
SWD2
SWI1
SWI6
SWP1
SYF1
SYF1
TAD2
TAD3
TAF1
TAF10
TAF10
TAF10
TAF11
TAF11
TAF11
TAF12
TAF12
TAF13
TAF13
TAF3
TAF4
TAF5
TAF5
TAF6
TAF7
TAF7
TAF8
TAF9
TAF9
TAH11
TAH11
TAH18
TAM41
TAO3
TAP42
TAP42
TBF1
TCP1
TCP1
TDA3
TEL2
TEL2
TEM1
TEM1
TEN1
TEN1
TFA1
TFA1
TFA1
TFA2
TFA2
TFB1
TFB2
TFB2
TFB3
TFB4
TFB4
TFC1
TFC1
TFC3
TFC3
TFC4
TFC4
TFC6
TFC6
TFC7
TFC8
TFC8
TFG1
TFG1
TFG2
THG1
THI80
THS1
TIF11
TIF11
TIF34
TIF35
TIF5
TIF6
TIF6
TIM10
TIM10
TIM12
TIM12
TIM17
TIM17
TIM17
TIM18
TIM22
TIM22
TIM23
TIM23
TIM44
TIM44
TIM50
TIM50
TIM50
TIM54
TIM54
TIM9
TIM9
TIM9
TIP20
TIP20
TLG1
TMA108
TOA1
TOA1
TOA2
TOA2
TOM20
TOM22
TOM40
TOM40
TOP2
TOR2
TPI1
TPT1
TPT1
TRA1
TRE2
TRL1
TRL1
TRM112
TRM5
TRR1
TRR4
TRR4
TRS120
TRS130
TRS20
TRS23
TRS31
TRT2
TRT2
TRZ1
TRZ1
TSC10
TSC11
TSC13
TSC13
TSR1
TSR4
TTI1
TTI1
TTI2
TUB1
TUB2
TUB4
TUB4
TYS1
TYS1
UAF30
UBA1
UBA2
UBC1
UBC1
UBC9
UFD1
UFD1
UFE1
UFE1
UGP1
UGP1
ULP1
ULP1
ULP1
ULP2
URA6
URB1
URB2
URB2
USB1
USB1
USB1
USE1
USE1
USO1
USO1
USO1
UTP10
UTP11
UTP13
UTP14
UTP15
UTP18
UTP18
UTP20
UTP21
UTP22
UTP23
UTP23
UTP25
UTP4
UTP5
UTP6
UTP7
UTP8
UTP9
UTR1
UTR5
VAS1
VHT1
VPS16
VPS34
VPS75
VRG4
VTC4
VTI1
WBP1
WRS1
WRS1
YAE1
YAH1
YAH1
YAL034C-B
YBL073W
YBL077W
YBR089W
YBR124W
YBR190W
YCG1
YCG1
YCL041C
YCR013C
YCS4
YCS4
YDL016C
YDL152W
YDL163W
YDL196W
YDL221W
YDR053W
YDR187C
YDR327W
YDR341C
YDR355C
YDR396W
YDR413C
YDR526C
YEF3
YFH1
YGL069C
YGL074C
YGL102C
YGL239C
YGR073C
YGR114C
YGR115C
YGR190C
YGR265W
YHC1
YHR020W
YIF1
YIP1
YIP1
YJL009W
YJL015C
YJL032W
YJL086C
YJL195C
YJL202C
YJR012C
YJR023C
YJU2
YJU2
YKL036C
YKL083W
YKL111C
YKL153W
YKR075C
YKT6
YKT6
YLL037W
YLR076C
YLR101C
YLR140W
YLR198C
YLR230W
YLR317W
YLR339C
YLR379W
YLR458W
YML6
YML6
YMR290W-A
YNL114C
YNL150W
YNL247W
YOL134C
YOL134C
YOR102W
YOR146W
YOR169C
YOR203W
YOR218C
YOR282W
YOS1
YPD1
YPI1
YPL044C
YPL142C
YPL238C
YPL251W
YPP1
YPP1
YPR015C
YPR136C
YPR142C
YPR177C
YPT1
YPT1
YRA1
YRB1
YRB1
YRB2
YSF3
YSF3
YSH1
YSH1
YTH1
YTM1
ZIM17
ZIM17
ZPR1
ZPR1
ZWF1

## Sheet: Overlap
AAR2
ABD1
ABF1
ACC1
ACP1
ACS2
ACT1
ADE13
AFG2
ALA1
ALG13
ALG14
ALG1
ALG2
ALG7
ALR1
AME1
AOS1
APC11
APC1
APC2
APC4
APC5
ARB1
ARC15
ARC19
ARC35
ARC40
ARH1
ARP2
ARP3
ARP4
ARP7
ARP9
ASA1
ASK1
ATM1
ATP16
AUR1
AVO1
BBP1
BCD1
BCP1
BDP1
BET1
BET2
BET3
BET4
BET5
BFR2
BIG1
BMS1
BOS1
BPL1
BRF1
BRL1
BRN1
BRR2
BRR6
BRX1
BUR6
CAB1
CAB2
CAB3
CAB4
CAB5
CAK1
CBF2
CBF5
CBK1
CCA1
CCL1
CCT2
CCT3
CCT4
CCT5
CCT6
CCT7
CCT8
CDC11
CDC123
CDC12
CDC13
CDC14
CDC15
CDC16
CDC19
CDC1
CDC20
CDC21
CDC23
CDC24
CDC25
CDC27
CDC28
CDC31
CDC33
CDC34
CDC36
CDC37
CDC39
CDC3
CDC42
CDC43
CDC45
CDC48
CDC4
CDC53
CDC5
CDC60
CDC6
CDC7
CDC8
CDC9
CDS1
CEF1
CEG1
CEP3
CET1
CFD1
CFT1
CFT2
CHS2
CIA1
CKS1
CLF1
CLP1
CMD1
CNS1
COF1
COG2
COG3
COG4
COP1
CRM1
CSE1
CSE4
CSL4
CTF13
CTR86
CUS1
CWC22
CWC23
CWC24
CWC25
CWC2
CYR1
DAD1
DAD2
DAD3
DAM1
DBF4
DBP10
DBP2
DBP5
DBP6
DBP9
DCP1
DCP2
DED1
DED81
DFR1
DHR2
DIB1
DIM1
DIP2
DIS3
DML1
DNA2
DOP1
DPB11
DPB2
DPM1
DPS1
DRE2
DRS1
DSL1
DSN1
DUO1
DUT1
DYS1
EBP2
ECM16
ECM9
ECO1
EFB1
EMG1
ENP1
ENP2
EPL1
ERB1
ERD2
ERG10
ERG11
ERG12
ERG13
ERG1
ERG20
ERG25
ERG26
ERG27
ERG29
ERG7
ERG8
ERG9
ERO1
ERV1
ESA1
ESF1
ESF2
ESP1
ESS1
EXO70
EXO84
FAD1
FAF1
FAL1
FAP7
FAS1
FAS2
FBA1
FCF1
FCF2
FCP1
FHL1
FIP1
FMN1
FOL1
FOL2
FOL3
FRQ1
FRS1
FRS2
GAA1
GAB1
GCD10
GCD11
GCD14
GCD1
GCD2
GCD6
GCD7
GCR1
GDI1
GFA1
GLC7
GLE1
GLN1
GLN4
GNA1
GPI10
GPI11
GPI12
GPI13
GPI14
GPI15
GPI16
GPI17
GPI18
GPI19
GPI1
GPI2
GPI8
GPM1
GRC3
GRS1
GUK1
GUS1
GWT1
HAS1
HCA4
HEM12
HEM13
HEM15
HEM1
HEM2
HEM3
HEM4
HIP1
HRP1
HRR25
HRT1
HSF1
HSH155
HSH49
HSK3
HSP10
HSP60
HTB1
HTS1
HYM1
HYP2
IDI1
IFH1
ILS1
ILV3
ILV5
IMP3
IMP4
INN1
INO80
IPI1
IPI3
IPL1
IPP1
IQG1
IRA1
IRR1
ISD11
JAC1
JIP5
KAE1
KAP95
KAR1
KAR2
KEG1
KEI1
KIN28
KOG1
KRE29
KRE33
KRE5
KRE9
KRI1
KRR1
KRS1
LAS17
LAS1
LCB1
LCB2
LCD1
LCP5
LIP1
LSG1
LSM2
LSM3
LSM4
LSM5
LSM8
LST8
LUC7
MAK11
MAK16
MAK21
MAK5
MAS1
MAS2
MCD1
MCD4
MCM10
MCM1
MCM2
MCM3
MCM4
MCM5
MCM6
MCM7
MDN1
MEC1
MED11
MED4
MED6
MED7
MED8
MES1
MET30
MET4
MEX67
MGE1
MIA40
MIF2
MIM1
MMF1
MMS21
MNP1
MOB1
MOB2
MOT1
MPE1
MPP10
MPS1
MPS2
MPS3
MRD1
MRPS18
MRS6
MSL5
MSS4
MTR10
MTR2
MTR3
MTR4
MTW1
MVD1
MYO1
MYO2
NAB2
NAB3
NAF1
NAM9
NAN1
NAR1
NAT2
NBP1
NBP35
NCB2
NCP1
NDC1
NDD1
NEO1
NET1
NFS1
NHP2
NIC96
NIP1
NIP7
NMD3
NMT1
NNF1
NOB1
NOC2
NOC3
NOC4
NOG1
NOG2
NOP10
NOP14
NOP15
NOP1
NOP2
NOP4
NOP53
NOP58
NOP7
NOP8
NOP9
NPA3
NRD1
NSA1
NSA2
NSE1
NSE3
NSE4
NSE5
NSL1
NSP1
NTF2
NTR2
NUD1
NUF2
NUG1
NUP116
NUP145
NUP159
NUP192
NUP1
NUP49
NUP57
NUP82
NUP85
NUS1
NUT2
OKP1
OLE1
ORC1
ORC2
ORC3
ORC4
ORC5
ORC6
OST1
OST2
PAB1
PAM16
PAM18
PAN1
PAP1
PBN1
PCF11
PCM1
PDC2
PDI1
PDS1
PDS5
PET9
PFS2
PFY1
PGA1
PGA2
PGA3
PGI1
PGK1
PGS1
PHS1
PIK1
PIS1
PKC1
PLP2
PMA1
PMI40
POB3
POL12
POL1
POL2
POL30
POL31
POL3
POL5
POP1
POP3
POP4
POP5
POP6
POP7
POP8
PRE10
PRE1
PRE2
PRE3
PRE4
PRE5
PRE6
PRE7
PRE8
PRI1
PRI2
PRO3
PRP11
PRP16
PRP19
PRP21
PRP22
PRP24
PRP28
PRP2
PRP31
PRP38
PRP39
PRP3
PRP40
PRP42
PRP43
PRP45
PRP46
PRP4
PRP5
PRP6
PRP9
PRT1
PSA1
PSE1
PSF1
PSF2
PSF3
PTA1
PTI1
PTR3
PUP1
PUP2
PUP3
PWP1
PWP2
PXR1
PZF1
QNS1
QRI1
RAD3
RAD53
RAM2
RAP1
RAT1
RBA50
RCL1
RDS3
REB1
RER2
RET1
RET2
RET3
RFA1
RFA2
RFA3
RFC1
RFC2
RFC3
RFC4
RFC5
RFT1
RGR1
RHO1
RHO3
RIA1
RIB2
RIB3
RIB5
RIB7
RIM2
RIO1
RIO2
RIX1
RIX7
RKI1
RLI1
RLP24
RLP7
RMP1
RNA14
RNA15
RNA1
RNR2
RNT1
ROK1
ROT1
RPA135
RPA190
RPA43
RPB10
RPB11
RPB2
RPB3
RPB5
RPB7
RPB8
RPC10
RPC11
RPC17
RPC19
RPC25
RPC31
RPC34
RPC37
RPC40
RPC53
RPC82
RPF1
RPF2
RPG1
RPL10
RPL15A
RPL17A
RPL18A
RPL25
RPL28
RPL30
RPL32
RPL33A
RPL3
RPL42A
RPL5
RPM2
RPN11
RPN12
RPN2
RPN3
RPN5
RPN6
RPN7
RPN8
RPN9
RPO21
RPO26
RPO31
RPP0
RPP1
RPR2
RPS13
RPS15
RPS20
RPS2
RPS31
RPS3
RPS5
RPT1
RPT2
RPT3
RPT4
RPT5
RPT6
RRB1
RRN11
RRN3
RRN5
RRN6
RRN7
RRN9
RRP12
RRP14
RRP15
RRP17
RRP1
RRP3
RRP42
RRP43
RRP45
RRP46
RRP4
RRP5
RRP7
RRP9
RRS1
RSA4
RSC3
RSC4
RSC58
RSC6
RSC8
RSC9
RSE1
RSM10
RSP5
RTS2
RTT105
RVB1
RVB2
SAD1
SAH1
SAM35
SAM50
SAR1
SAS10
SCC2
SCC4
SCD5
SCL1
SCM3
SDA1
SDH3
SDO1
SDS22
SEC10
SEC11
SEC12
SEC13
SEC14
SEC15
SEC16
SEC17
SEC18
SEC1
SEC20
SEC21
SEC23
SEC24
SEC26
SEC27
SEC2
SEC31
SEC39
SEC3
SEC4
SEC53
SEC59
SEC5
SEC61
SEC62
SEC63
SEC65
SEC6
SEC7
SEC8
SEC9
SED5
SEN15
SEN1
SEN2
SEN34
SEN54
SES1
SFH1
SFI1
SFT1
SGD1
SGT1
SGV1
SHQ1
SHR3
SIS1
SKI6
SKP1
SLD2
SLD3
SLD5
SLN1
SLU7
SLY1
SMC1
SMC2
SMC3
SMC4
SMC5
SMD1
SMD2
SMD3
SME1
SMP3
SMT3
SMX2
SMX3
SNM1
SNP1
SNU114
SNU13
SNU23
SNU56
SNU71
SOF1
SOG2
SPB1
SPB4
SPC105
SPC110
SPC19
SPC24
SPC25
SPC29
SPC34
SPC3
SPC42
SPC97
SPC98
SPN1
SPP2
SPP381
SPP382
SPP41
SPT14
SPT15
SPT16
SPT5
SPT6
SQT1
SRB4
SRB6
SRB7
SRM1
SRP101
SRP102
SRP14
SRP1
SRP21
SRP54
SRP68
SRP72
SSC1
SSL1
SSL2
SSS1
SSU72
SSY1
SSY5
STH1
STN1
STS1
STT3
STT4
STU1
STU2
SUA5
SUA7
SUB2
SUI1
SUI2
SUI3
SUP35
SUP45
SWC4
SWD2
SWI1
SWP1
SYF1
TAD2
TAD3
TAF10
TAF11
TAF12
TAF13
TAF1
TAF3
TAF4
TAF5
TAF6
TAF7
TAF8
TAF9
TAH11
TAH18
TAM41
TAO3
TAP42
TBF1
TCP1
TEL2
TEM1
TEN1
TFA1
TFA2
TFB1
TFB2
TFB3
TFB4
TFC1
TFC3
TFC4
TFC6
TFC7
TFC8
TFG1
TFG2
THG1
THI80
THS1
TIF11
TIF34
TIF35
TIF5
TIF6
TIM17
TIM22
TIM23
TIM44
TIM50
TIM54
TIP20
TLG1
TOA1
TOA2
TOM20
TOM22
TOM40
TOP2
TOR2
TPI1
TPT1
TRE2
TRL1
TRM112
TRM5
TRR1
TRS120
TRS130
TRS20
TRS23
TRS31
TRZ1
TSC10
TSC11
TSC13
TSR1
TSR4
TTI1
TUB1
TUB2
TUB4
TYS1
UBA1
UBA2
UBC1
UBC9
UFD1
UFE1
UGP1
ULP1
ULP2
URA6
URB1
URB2
USE1
USO1
UTP10
UTP11
UTP13
UTP14
UTP15
UTP18
UTP20
UTP21
UTP22
UTP23
UTP4
UTP5
UTP6
UTP7
UTP8
UTP9
UTR5
VAS1
VHT1
VRG4
VTI1
WBP1
WRS1
YAE1
YAH1
YCG1
YCS4
YDR341C
YEF3
YFH1
YHC1
YHR020W
YIF1
YIP1
YJR012C
YJU2
YKT6
YML6
YNL247W
YOS1
YPD1
YPI1
YPP1
YPT1
YRA1
YRB1
YRB2
YSF3
YSH1
YTH1
YTM1
ZIM17
ZPR1
