# Supplementary material for: OptRAM: In-silico strain design via integrative regulatory-metabolic network modeling
Source: PLoS Comput Biol. 2019 Mar 8;15(3):e1006835. doi: 10.1371/journal.pcbi.1006835 (PMC6426274; doi:10.1371/journal.pcbi.1006835)
Supplement: S3 Table — There are 10 solutions for each case. (XLSX) [file pcbi.1006835.s003.xlsx]

## Sheet: Succinate
Solutions summary
No.	Fitness	Targetmin	Targetmax	Growth	Number_metabolicgene	Number_tf	Essentialgene_down	Path_score	Variation(cos)
1	1.51319	8.19557	8.60553	0.370745	6	3	0	0.0733333	0.00288933
2	1.51367	10.3236	11.0027	0.319215	10	0	0	0.145833	0.999455
3	2.06573	11.4141	11.5526	0.294384	4	4	1	0.037037	-0.0056174
4	1.53202	11.1375	11.6245	0.274215	5	5	0	0.09	-0.00562137
5	1.98372	11.3963	11.5399	0.284804	9	1	0	0.02	0.00275681
6	2.01521	9.22204	9.34408	0.360319	6	2	1	0.1	-0.0043005
7	1.65367	7.24411	7.40185	0.405718	4	6	0	0.031746	-0.997627
8	1.55028	7.48955	7.76442	0.403603	5	5	0	71.42	-0.496354
9	1.67227	11.6174	11.877	0.256667	8	2	0	0.116667	-0.00564805
10	1.98253	7.13121	7.30176	0.505168	4	2	1	0.166667	0.498194
Solutions manipulations
Gene	HXT6	PDC6	FPS1	PDC5	ZWF1	FDH1	CHA4	HAP2	CAT8
Relative expression level	2	0.0625	0.125	0.125	32	0	0.03125	0	0
Gene	BAP2	PYC2	AGX1	ARO8	PDC6	CYC1	ARG7	COX5A	ADE12	CIT3
Relative expression level	0.5	16	0.125	0.5	0.0625	0.5	0.5	0.0625	32	8
Gene	FAA2	COX8	AAC1	MDH2	TEA1	STB5	DAL80	GAL4
Relative expression level	0.03125	0.25	0.5	16	0.5	0.5	0.125	0
Gene	MDH3	THI3	ACO1	HMG1	COX7	CST6	TEA1	ACE2	GAL4	MET4
Relative expression level	0.25	32	4	0.0625	0.25	0.0625	0.0625	0.5	0.0625	2
Gene	CDC19	HOM2	PDC6	PDX1	JEN1	GAP1	PCK1	COX8	ALD3	CHA4
Relative expression level	4	0.5	0.0625	0.25	0.0625	0.03125	0	0.25	0.0625	0.125
Gene	BNA7	SDH3	LOT6	ZWF1	CIT1	CIT3	GZF3	OAF1
Relative expression level	0.5	0	0	16	4	16	0.0625	0.5
Gene	GLT1	CYC7	FPS1	TKL1	HAP5	ACE2	MET32	MET4	ASH1	CUP2
Relative expression level	0.125	0	0.5	0.5	0.25	0.5	2	2	0.0625	0.25
Gene	CYS3	MIS1	GPP1	AQY2	PDC5	INO4	KAR4	STB5	DAL80	HCM1
Relative expression level	0.0625	0.03125	0.25	0	0.125	0.5	0.0625	0.5	0.0625	0
Gene	CTP1	MDH3	THI3	CYS4	PDC5	ACO1	COX7	SER1	PDR1	PHO4
Relative expression level	0.5	0.125	32	32	0.5	4	0.25	0	4	4
Gene	PGI1	FRD1	SDH3	ACO1	OAF1	HCM1
Relative expression level	0.5	0.25	0	8	0.5	0.0625

## Sheet: 2,3-butanethiol
Solutions summary
No.	Fitness	Targetmin	Targetmax	Growth	Number_metabolicgene	Number_tf	Essentialgene_down	Path_score	Variation(cos)
1	1.2136	6.84313	7.1939	0.36291	3	2	0	0.145833	-0.498114
2	1.26806	6.39807	6.41694	0.22947	3	7	7	0.00338681	-0.498331
3	1.22727	6.90927	7.23126	0.357508	6	3	0	0.145833	-0.998008
4	1.22199	6.9009	7.22573	0.356992	4	2	0	0.145833	-0.498103
5	1.21382	6.84371	7.19415	0.362876	5	1	0	0.145833	0.499318
6	1.325	6.76522	6.9779	0.37079	4	5	1	0.0428571	-0.997955
7	1.21248	6.89873	7.24335	0.358234	6	2	0	0.145833	-0.998008
8	1.21942	6.85852	7.20049	0.362025	5	2	0	0.145833	0.499338
9	1.2136	6.84313	7.1939	0.36291	4	1	0	0.145833	-0.498114
10	1.21711	6.85392	7.19816	0.361964	4	2	0	0.145833	-0.000706243
Solutions manipulations
Gene	COX1	GND2	MDH2	RTG3	GLN3
Relative expression level	0.25	8	0.25	0.0625	2
Gene	SAM2	RPE1	FPS1	RTG3	LEU3	HAP4	PUT3	REB1	ZAP1	GLN3
Relative expression level	0.25	0.5	0.25	0	32	0	2	0	0.5	32
Gene	ACS1	COX9	SOL3	IDP2	ADH3	MDH2	RTG3	STE12	CHA4
Relative expression level	0	0.25	2	2	0	0.25	0.5	0.125	0.125
Gene	IDP2	COX8	ZWF1	MDH2	RTG3	GLN3
Relative expression level	2	0.25	2	0.125	0.0625	4
Gene	COX13	GND1	GPT2	ADH3	MDH2	RTG3
Relative expression level	0.25	8	0.0625	0.125	0.25	0.5
Gene	HXK2	CYC1	GPD2	MDH2	PIP2	RTG3	OAF1	TEA1	ASH1
Relative expression level	0.25	0.03125	0.03125	0.5	0.25	0.25	16	0.03125	0
Gene	IDP2	MDH2	GCY1	ODC1	GUP2	QCR2	TEA1	GLN3
Relative expression level	2	0.25	0.25	0.0625	0.03125	0.25	0.03125	2
Gene	ELO2	COX13	SOL3	ADH3	MDH2	RTG3	STE12
Relative expression level	4	0.25	8	0.5	0.25	0.25	0.0625
Gene	SOL4	COX6	ADH3	MDH2	RTG3
Relative expression level	8	0.25	0.03125	0.25	0.0625
Gene	COX4	POX1	SOL3	MDH2	RTG3	GLN3
Relative expression level	0.25	0.25	8	0.25	0.03125	32

## Sheet: Ethanol
Solutions summary
No.	Fitness	Targetmin	Targetmax	Growth	Number_metabolicgene	Number_tf	Essentialgene_down	Path_score	Variation(cos)
1	2.31487	15.6957	15.9796	0.25409	5	0	0	0.333333	0.0175487
2	2.31487	15.6957	15.9796	0.25409	5	0	0	0.333333	0.0175487
3	2.29969	15.6962	15.9801	0.254069	5	1	0	0.333333	0.017527
4	2.31495	15.6958	15.9794	0.25408	4	2	0	0.333333	0.0174309
5	2.22572	14.0925	14.3937	0.279634	5	2	0	0.208333	0.023148
6	2.2741	15.2701	15.545	0.256417	6	0	0	0.1875	0.0238782
7	2.29965	15.697	15.9805	0.254009	5	1	0	0.333333	0.0174287
8	2.31495	15.6958	15.9794	0.25408	6	0	0	0.333333	0.0917189
9	2.30003	15.6965	15.98	0.254054	5	0	0	0.333333	0.0174302
10	2.31503	15.6958	15.9794	0.25408	4	3	1	0.333333	0.0925139
Solutions manipulations
Gene	BDH1	ECI1	AMD1	COX7	MDH2
Relative expression level	0	0.5	0.5	0.0625	0.25
Gene	BDH1	COX4	ECI1	AMD1	MDH2
Relative expression level	0.0625	0.0625	0.03125	0	0.25
Gene	COX3	BDH1	GPT2	AMD1	MDH2	HAP2
Relative expression level	0.0625	0.25	0.03125	0.03125	0.25	32
Gene	COX3	BDH1	PHS1	MDH2	HAP2	HCM1
Relative expression level	0.0625	0.25	2	0.25	8	0.0625
Gene	BDH1	PRO3	SFC1	COX12	ERG10	PDR3	ARG80
Relative expression level	0.5	4	0.125	0.125	4	0.03125	0.5
Gene	BDH1	COX9	BAP3	BAT2	SHM2	FUM1
Relative expression level	0.5	0.125	0.25	0.5	0	8
Gene	COX2	BDH1	ELO3	MDH2	DGA1	HAP2
Relative expression level	0.0625	0.5	0.25	0.25	8	4
Gene	BDH1	COX4	PHS1	MDH2	FAA1	ATH1
Relative expression level	0	0.0625	2	0.25	0.0625	0
Gene	BDH1	IFA38	COX6	BAT2	MDH2
Relative expression level	0.5	4	0.0625	0.5	0.25
Gene	BDH1	IFA38	COX8	MDH2	OAF1	DAL80	GAL4
Relative expression level	0.25	2	0.0625	0.25	0.0625	0.125	0
